# Supplementary material for: A quantitative and non-invasive method for nanoparticle translocation and toxicity evaluation in a human airway barrier model
Source: MethodsX. 2020 Apr 21;7:100869. doi: 10.1016/j.mex.2020.100869 (PMC7199013; doi:10.1016/j.mex.2020.100869)
Supplement: Supplementary file 1 — Supporting information [file mmc1.xlsx]

## Sheet: list
Name of Reagent/ Equipment	Company	Catalog Number	Comments/Description
Human micro-vascular endothelial cells EA.hy926	ATCC	CRL-2922
Human bronchial epithelial cells Calu-3	ATCC	HTB-55
Human acute monocytic leukemia Thp-1	ATCC	TIE-202
Dulbecco's Modified Eagle's Medium, DMEM	Sigma-aldrich	D5030
L-glutamine	Sigma-aldrich	G6392-10VL
Roswell Park Memorial Institute 1640 medium	Sigma-aldrich	R1383
Sodium bicarbonate	Sigma-aldrich	S5761
Sodium pyruvate	Sigma-aldrich	P5280
D-glucose	Sigma-aldrich	G7021
Phenol red	Sigma-aldrich	P3532
HEPES	Sigma-aldrich	H4034
Heat inactivated fetal bovine serum, FBS	Equitech-Bio, Inc.	SFBU30-0500HI
Penecillin-streptomycin, PS	Sigma-aldrich	P7539
PMA	Fisher BioReagents	152573-24
Silver nanoparticles, 50 nm, BioPure, tannic acid	NanoComposix		No longer available from manufacture
TRIS-HCl (Trizma® hydrochloride)	Sigma-aldrich	T3253
TRIS-base (Trizma® base)	Sigma-aldrich	T4661
Lithium lactate	Sigma-aldrich	440469
Rhodium(10% HCL), 1000 µg/mL, Atomic Spectroscopy Standard	PerkinElmer Pure	N9300144
Tirton X solution	Sigma-aldrich	T9284
Membrane inserts, polyester, 12 mm, 1.0 µm	Corning Incorporate	353103
T-25 tissue culture treated flasks	BD Falcon	353082
T-75 tissue culture treated flasks	BD Falcon	353135
Sterile plastic petri dish, 100 x 21 mm	Nunc	172958
Voltohmmeter, with STX2 electrodes	World Precision Instruments	EVOM2
Microplate reader, filter 490 nm	Biotek	ELx800
ICP-MS	Agilent	7900

## Sheet: DV-IDENTITY-0
#VALUE!	#VALUE!	#VALUE!	#VALUE!	#VALUE!	#VALUE!	#VALUE!	#VALUE!	#VALUE!	0	#VALUE!	0	0	#VALUE!	0	AAAAAH384Q8=
